# Supplementary material for: Investigation of Microbial Translocation, TLR and VDR Gene Polymorphisms, and Recurrence Risk in Stage III Colorectal Cancer Patients
Source: Cancers (Basel). 2022 Sep 10;14(18):4407. doi: 10.3390/cancers14184407 (PMC9496848; doi:10.3390/cancers14184407)
Supplement: Supplementary file 1 [file cancers-14-04407-s001.zip]

Archive with 1 entries (1 files):
- cancers-1883162-supplementary.xlsx
