# Supplementary material for: Investigation of Microbial Translocation, TLR and VDR Gene Polymorphisms, and Recurrence Risk in Stage III Colorectal Cancer Patients
Source: Cancers (Basel). 2022 Sep 10;14(18):4407. doi: 10.3390/cancers14184407 (PMC9496848; doi:10.3390/cancers14184407)
Supplement: Supplementary file 1 [file cancers-14-04407-s001.zip › cancers-1883162-supplementary.xlsx]

## Sheet: Table S1 - Raw data material
State	Valid for analysis	KRAS	NRAS	BRAF	MSI	eval_16SrRNA	eval_Ecoli	eval_Bfragilis	eval_Calbicans	TaqI	ApaI	FokI	BsmI	TLR4_D299G	TLR4_T399I	TLR9_T1237C	TLR9_T1486C	TLR2	Lab_Code	Gender	Date_Diagnosis	Age_Eval	PS_eval	Surgery	Date_Surgery	Date_Baseline	Date_3rd	Date_6th	Completed	Assignment_3vs6months	Adj_PD	Date_Adj_PD	Location	Location_eval	Right_Left	Histology	Regime	Stage	T	N	M	Survival	Date_Death_LastFUP	DFS	OS
Healthy	Yes					Neg	Neg	Neg	Neg	Wt	Hetero	Wt	Wt	Wt	Wt	Hetero	Hetero	Wt	1	Male		<70
Healthy	Yes					Neg	Neg	Neg	Neg	Wt	Wt	Hetero	Hetero	Wt	Wt	Wt	Wt	Wt	10	Female		<70
Healthy	Yes					Neg	Neg	Neg	Neg	Wt	Wt	Hetero	Wt	Wt	Wt	Hetero	Hetero	Wt	100	Male		<70
Healthy	Yes					Neg	Neg	Neg	Neg	Wt	Wt	Homo	Wt	Wt	Wt	Wt	Wt	Wt	11	Female		<70
Healthy	Yes					Neg	Neg	Neg	Neg	Wt	Wt	Wt	Wt	Wt	Wt	Wt	Wt	Wt	12	Male		>=70
Healthy	Yes					Neg	Neg	Neg	Neg	Hetero	Wt	Hetero	Hetero	Wt	Wt	Wt	Wt	Wt	13	Female		<70
Healthy	Yes					Neg	Neg	Neg	Neg	Hetero	Hetero	Wt	Wt	Wt	Wt	Wt	Wt	Wt	14	Female		>=70
Healthy	Yes					Neg	Neg	Neg	Neg	Hetero	Wt	Hetero	Wt	Wt	Wt	Wt	Wt	Wt	15	Male		>=70
Healthy	Yes					Pos	Pos	Neg	Neg	Wt	Homo	Wt	Hetero	Wt	Wt	Wt	Wt	Wt	16	Female		<70
Healthy	Yes					Neg	Neg	Neg	Neg	Wt	Wt	Hetero	Wt	Wt	Wt	Wt	Wt	Wt	17	Female		<70
Healthy	Yes					Neg	Neg	Neg	Neg	Wt	Wt	Hetero	Hetero	Wt	Wt	Wt	Wt	Wt	18	Female		<70
Healthy	Yes					Neg	Neg	Neg	Neg	Wt	Hetero	Wt	Wt	Wt	Wt	Wt	Wt	Wt	19	Male		<70
Healthy	Yes					Neg	Neg	Neg	Neg	Wt	Wt	Wt	Wt	Wt	Wt	Hetero	Hetero	Wt	2	Male		<70
Healthy	Yes					Neg	Neg	Neg	Neg	Hetero	Hetero	Hetero	Wt	Wt	Wt	Wt	Wt	Wt	20	Male		<70
Healthy	Yes					Neg	Neg	Neg	Neg	Hetero	Homo	Hetero	Hetero	Wt	Wt	Wt	Wt	Wt	21	Female		<70
Healthy	Yes					Neg	Neg	Neg	Neg	Wt	Hetero	Wt	Hetero	Wt	Wt	Wt	Wt	Wt	22	Male		>=70
Healthy	Yes					Neg	Neg	Neg	Neg	Wt	Hetero	Wt	Wt	Wt	Wt	Wt	Wt	Wt	23	Male		<70
Healthy	Yes					Neg	Neg	Neg	Neg	Wt	Wt	Wt	Hetero	Wt	Wt	Wt	Wt	Wt	24	Male		<70
Healthy	Yes					Neg	Neg	Neg	Neg	Wt	Hetero	Hetero	Wt	Wt	Wt	Wt	Wt	Wt	25	Female		<70
Healthy	Yes					Neg	Neg	Neg	Neg	Wt	Wt	Wt	Wt	Wt	Wt	Wt	Wt	Wt	26	Male		>=70
Healthy	Yes					Neg	Neg	Neg	Neg	Wt	Wt	Hetero	Wt	Wt	Wt	Wt	Wt	Wt	27	Female		<70
Healthy	Yes					Pos	Pos	Neg	Neg	Wt	Homo	Wt	Hetero	Wt	Wt	Hetero	Hetero	Wt	28	Female		<70
Healthy	Yes					Pos	Pos	Neg	Neg	Hetero	Hetero	Hetero	Hetero	Wt	Wt	Hetero	Hetero	Wt	29	Female		<70
Healthy	Yes					Pos	Pos	Neg	Neg	Wt	Hetero	Hetero	Hetero	Wt	Wt	Hetero	Hetero	Wt	3	Male		>=70
Healthy	Yes					Neg	Neg	Neg	Neg	Wt	Wt	Hetero	Wt	Wt	Wt	Hetero	Hetero	Wt	30	Female		>=70
Healthy	Yes					Neg	Neg	Neg	Neg	Wt	Hetero	Wt	Wt	Wt	Wt	Hetero	Hetero	Wt	31	Female		>=70
Healthy	Yes					Neg	Neg	Neg	Neg	Wt	Hetero	Hetero	Wt	Wt	Wt	Hetero	Hetero	Wt	32	Female		>=70
Healthy	Yes					Pos	Pos	Neg	Neg	Wt	Homo	Hetero	Wt	Wt	Wt	Hetero	Hetero	Wt	33	Male		>=70
Healthy	Yes					Neg	Neg	Neg	Neg	Hetero	Hetero	Wt	Wt	Wt	Wt	Wt	Wt	Wt	34	Male		<70
Healthy	Yes					Neg	Neg	Neg	Neg	Wt	Wt	Wt	Hetero	Wt	Wt	Hetero	Hetero	Wt	35	Male		<70
Healthy	Yes					Neg	Neg	Neg	Neg	Wt	Wt	Hetero	Hetero	Wt	Wt	Hetero	Hetero	Wt	36	Male		<70
Healthy	Yes					Neg	Neg	Neg	Neg	Wt	Wt	Hetero	Wt	Wt	Wt	Wt	Wt	Wt	37	Male		>=70
Healthy	Yes					Neg	Neg	Neg	Neg	Hetero	Hetero	Wt	Hetero	Wt	Wt	Hetero	Hetero	Wt	38	Male		<70
Healthy	Yes					Neg	Neg	Neg	Neg	Wt	Wt	Wt	Wt	Wt	Wt	Hetero	Hetero	Wt	39	Male		<70
Healthy	Yes					Neg	Neg	Neg	Neg	Hetero	Hetero	Hetero	Hetero	Wt	Wt	Wt	Wt	Wt	4	Female		<70
Healthy	Yes					Neg	Neg	Neg	Neg	Wt	Hetero	Wt	Wt	Wt	Wt	Hetero	Hetero	Wt	40	Male		<70
Healthy	Yes					Neg	Neg	Neg	Neg	Wt	Wt	Wt	Hetero	Wt	Wt	Hetero	Hetero	Wt	41	Female		>=70
Healthy	Yes					Neg	Neg	Neg	Neg	Wt	Wt	Wt	Wt	Wt	Wt	Hetero	Hetero	Wt	42	Female		<70
Healthy	Yes					Neg	Neg	Neg	Neg	Hetero	Hetero	Wt	Wt	Wt	Wt	Wt	Wt	Wt	43	Female		<70
Healthy	Yes					Neg	Neg	Neg	Neg	Wt	Homo	Wt	Homo	Wt	Wt	Wt	Wt	Wt	44	Male		<70
Healthy	Yes					Pos	Pos	Neg	Neg	Wt	Wt	Homo	Hetero	Wt	Wt	Hetero	Hetero	Wt	45	Female		<70
Healthy	Yes					Pos	Pos	Neg	Neg	Wt	Wt	Wt	Wt	Wt	Wt	Hetero	Hetero	Wt	46	Male		<70
Healthy	Yes					Neg	Neg	Neg	Neg	Wt	Wt	Wt	Wt	Wt	Wt	Hetero	Hetero	Wt	47	Male		>=70
Healthy	Yes					Neg	Neg	Neg	Neg	Wt	Hetero	Hetero	Wt	Wt	Wt	Wt	Wt	Wt	48	Female		<70
Healthy	Yes					Neg	Neg	Neg	Neg	Wt	Wt	Wt	Wt	Wt	Wt	Hetero	Hetero	Wt	49	Female		<70
Healthy	Yes					Neg	Neg	Neg	Neg	Wt	Wt	Wt	Wt	Wt	Wt	Hetero	Hetero	Wt	5	Female		<70
Healthy	Yes					Neg	Neg	Neg	Neg	Wt	Hetero	Hetero	Hetero	Wt	Wt	Hetero	Hetero	Wt	50	Male		>=70
Healthy	Yes					Neg	Neg	Neg	Neg	Wt	Wt	Hetero	Hetero	Wt	Wt	Hetero	Hetero	Wt	51	Female		<70
Healthy	Yes					Neg	Neg	Neg	Neg	Hetero	Hetero	Wt	Wt	Wt	Wt	Hetero	Hetero	Wt	52	Female		<70
Healthy	Yes					Pos	Pos	Neg	Neg	Hetero	Wt	Wt	Wt	Wt	Wt	Hetero	Hetero	Wt	53	Male		<70
Healthy	Yes					Pos	Pos	Neg	Neg	Wt	Wt	Wt	Hetero	Wt	Wt	Wt	Wt	Wt	54	Female		<70
Healthy	Yes					Neg	Neg	Neg	Neg	Hetero	Wt	Wt	Hetero	Wt	Wt	Hetero	Hetero	Wt	55	Female		>=70
Healthy	Yes					Neg	Neg	Neg	Neg	Hetero	Wt	Wt	Wt	Wt	Wt	Wt	Wt	Wt	56	Male		<70
Healthy	Yes					Neg	Neg	Neg	Neg	Wt	Hetero	Wt	Wt	Wt	Wt	Hetero	Hetero	Wt	57	Female		>=70
Healthy	Yes					Neg	Neg	Neg	Neg	Homo	Wt	Wt	Hetero	Wt	Wt	Hetero	Hetero	Wt	58	Female		<70
Healthy	Yes					Neg	Neg	Neg	Neg	Wt	Hetero	Hetero	Hetero	Wt	Wt	Wt	Wt	Wt	59	Male		>=70
Healthy	Yes					Neg	Neg	Neg	Neg	Wt	Hetero	Hetero	Hetero	Wt	Wt	Wt	Wt	Wt	6	Male		<70
Healthy	Yes					Neg	Neg	Neg	Neg	Wt	Wt	Homo	Wt	Wt	Wt	Wt	Wt	Wt	60	Male		<70
Healthy	Yes					Neg	Neg	Neg	Neg	Wt	Hetero	Hetero	Hetero	Wt	Wt	Wt	Wt	Wt	61	Male		<70
Healthy	Yes					Neg	Neg	Neg	Neg	Wt	Wt	Wt	Hetero	Wt	Wt	Wt	Wt	Wt	62	Male		<70
Healthy	Yes					Neg	Neg	Neg	Neg	Wt	Wt	Wt	Wt	Wt	Wt	Wt	Wt	Wt	63	Female		<70
Healthy	Yes					Neg	Neg	Neg	Neg	Hetero	Hetero	Hetero	Wt	Wt	Wt	Wt	Wt	Wt	64	Female		<70
Healthy	Yes					Neg	Neg	Neg	Neg	Wt	Wt	Wt	Wt	Wt	Wt	Wt	Wt	Wt	65	Female		>=70
Healthy	Yes					Neg	Neg	Neg	Neg	Wt	Wt	Hetero	Hetero	Wt	Wt	Wt	Wt	Wt	66	Male		<70
Healthy	Yes					Neg	Neg	Neg	Neg	Wt	Wt	Hetero	Wt	Wt	Wt	Wt	Wt	Wt	67	Male		<70
Healthy	Yes					Neg	Neg	Neg	Neg	Hetero	Hetero	Wt	Hetero	Wt	Wt	Wt	Wt	Wt	68	Female		>=70
Healthy	Yes					Pos	Pos	Neg	Neg	Wt	Wt	Wt	Wt	Wt	Wt	Wt	Wt	Wt	69	Female		>=70
Healthy	Yes					Neg	Neg	Neg	Neg	Wt	Wt	Wt	Wt	Wt	Wt	Hetero	Hetero	Wt	7	Female		<70
Healthy	Yes					Pos	Pos	Neg	Neg	Wt	Hetero	Wt	Wt	Wt	Wt	Wt	Wt	Wt	70	Male		>=70
Healthy	Yes					Neg	Neg	Neg	Neg	Wt	Homo	Wt	Hetero	Wt	Wt	Wt	Wt	Wt	71	Male		<70
Healthy	Yes					Neg	Neg	Neg	Neg	Wt	Wt	Wt	Hetero	Wt	Wt	Wt	Wt	Wt	72	Female		<70
Healthy	Yes					Neg	Neg	Neg	Neg	Hetero	Wt	Wt	Wt	Wt	Wt	Wt	Wt	Wt	73	Male		<70
Healthy	Yes					Neg	Neg	Neg	Neg	Wt	Wt	Hetero	Hetero	Wt	Wt	Wt	Wt	Wt	74	Female		<70
Healthy	Yes					Neg	Neg	Neg	Neg	Wt	Wt	Hetero	Wt	Wt	Wt	Wt	Wt	Wt	75	Female		>=70
Healthy	Yes					Neg	Neg	Neg	Neg	Hetero	Wt	Wt	Wt	Wt	Wt	Wt	Wt	Wt	76	Male		<70
Healthy	Yes					Pos	Pos	Neg	Neg	Wt	Hetero	Homo	Hetero	Wt	Wt	Wt	Wt	Wt	77	Male		<70
Healthy	Yes					Pos	Pos	Neg	Neg	Hetero	Wt	Homo	Wt	Wt	Wt	Hetero	Hetero	Wt	78	Male		<70
Healthy	Yes					Neg	Neg	Neg	Neg	Wt	Hetero	Wt	Hetero	Wt	Wt	Hetero	Hetero	Wt	79	Male		>=70
Healthy	Yes					Neg	Neg	Neg	Neg	Hetero	Hetero	Hetero	Hetero	Wt	Wt	Hetero	Hetero	Wt	8	Female		>=70
Healthy	Yes					Neg	Neg	Neg	Neg	Hetero	Wt	Wt	Wt	Wt	Wt	Hetero	Hetero	Wt	80	Female		<70
Healthy	Yes					Neg	Neg	Neg	Neg	Wt	Hetero	Wt	Hetero	Wt	Wt	Hetero	Hetero	Wt	81	Male		<70
Healthy	Yes					Neg	Neg	Neg	Neg	Wt	Hetero	Hetero	Wt	Wt	Wt	Hetero	Hetero	Wt	82	Male		<70
Healthy	Yes					Neg	Neg	Neg	Neg	Hetero	Wt	Hetero	Hetero	Wt	Wt	Hetero	Hetero	Wt	83	Female		<70
Healthy	Yes					Neg	Neg	Neg	Neg	Hetero	Hetero	Wt	Wt	Wt	Wt	Wt	Wt	Wt	84	Male		<70
Healthy	Yes					Neg	Neg	Neg	Neg	Wt	Wt	Wt	Hetero	Wt	Wt	Hetero	Hetero	Wt	85	Male		>=70
Healthy	Yes					Neg	Neg	Neg	Neg	Hetero	Homo	Hetero	Hetero	Wt	Wt	Hetero	Hetero	Wt	86	Male		<70
Healthy	Yes					Neg	Neg	Neg	Neg	Wt	Wt	Wt	Wt	Wt	Wt	Wt	Wt	Wt	87	Male		<70
Healthy	Yes					Neg	Neg	Neg	Neg	Homo	Hetero	Wt	Hetero	Wt	Wt	Hetero	Hetero	Wt	88	Male		<70
Healthy	Yes					Neg	Neg	Neg	Neg	Wt	Wt	Wt	Wt	Wt	Wt	Hetero	Hetero	Wt	89	Male		>=70
Healthy	Yes					Pos	Pos	Neg	Neg	Wt	Homo	Wt	Wt	Wt	Wt	Wt	Wt	Wt	9	Female		<70
Healthy	Yes					Neg	Neg	Neg	Neg	Wt	Wt	Hetero	Wt	Wt	Wt	Hetero	Hetero	Wt	90	Female		<70
Healthy	Yes					Neg	Neg	Neg	Neg	Homo	Hetero	Hetero	Wt	Wt	Wt	Hetero	Hetero	Wt	91	Male		>=70
Healthy	Yes					Neg	Neg	Neg	Neg	Wt	Wt	Hetero	Homo	Wt	Wt	Hetero	Hetero	Wt	92	Male		<70
Healthy	Yes					Pos	Pos	Neg	Neg	Wt	Hetero	Wt	Hetero	Wt	Wt	Wt	Wt	Wt	93	Male		>=70
Healthy	Yes					Pos	Pos	Neg	Neg	Hetero	Hetero	Hetero	Hetero	Wt	Wt	Wt	Wt	Wt	94	Male		<70
Healthy	Yes					Neg	Neg	Neg	Neg	Wt	Hetero	Wt	Wt	Wt	Wt	Hetero	Hetero	Wt	95	Female		>=70
Healthy	Yes					Neg	Neg	Neg	Neg	Wt	Wt	Hetero	Hetero	Wt	Wt	Hetero	Hetero	Wt	96	Male		<70
Healthy	Yes					Neg	Neg	Neg	Neg	Hetero	Hetero	Hetero	Hetero	Wt	Wt	Hetero	Hetero	Wt	97	Female		<70
Healthy	Yes					Neg	Neg	Neg	Neg	Wt	Hetero	Wt	Hetero	Wt	Wt	Wt	Wt	Wt	98	Male		>=70
Healthy	Yes					Neg	Neg	Neg	Neg	Wt	Hetero	Hetero	Wt	Wt	Wt	Hetero	Hetero	Wt	99	Female		<70
Adjuvant	Yes				Stable	Pos	Neg	Neg	Pos	Wt	Hetero	Hetero	Hetero	Hetero	Hetero	Homo	Homo	Hetero	1129Π	Female	20-Sep-2011	<70	0-1	Yes	03-Feb-2011	28-Feb-2011	26-Jul-2011		Yes	3 months	No		Sigmoid	Colon/Sigmoid	Left	Adeno	Capox	IIIC	3	2	0		26-Jul-2011		8
Adjuvant	Yes					Pos	Neg	Pos	Neg	Hetero	Wt	Hetero	Hetero	Homo	Homo	Homo	Homo	Homo	960Π	Male	26-May-2009	<70	0-1	Yes	26-May-2009	08-Jul-2009	29-Oct-2019		Yes	3 months	No		Sigmoid	Colon/Sigmoid	Left	Adeno	Capox	IIIB	4	1	0	Alive	19-Jan-2022		154
Adjuvant	Yes					Pos	Neg	Neg	Neg	Hetero	Hetero	Hetero	Wt	Wt	Wt	Hetero	Hetero	Hetero	1003Π	Female	04-Dec-2009	>=70	0-1	Yes	12-Jun-2019	04-Dec-2009	23-Mar-2010		Yes	3 months	Yes	13-Jul-2010	Sigmoid	Colon/Sigmoid	Left	Adeno	Capox	IIIA	3	0	0	Dead	31-Jan-2014	10	53
Adjuvant	Yes					Neg	Neg	Neg	Neg	Wt	Hetero	Wt	Hetero	Homo	Homo	Hetero	Hetero	Homo	1009Π	Male	09-Mar-2010	>=70	0-1	Yes	24-Feb-2019	04-Jan-2010	09-Mar-2010		Yes	3 months	No		Sigmoid	Colon/Sigmoid	Left	Adeno	Capox	IIIA	3	0	0	Alive	31-Oct-2017		98
Adjuvant	Yes	Mut	WT	WT		Neg	Neg	Neg	Neg	Wt	Wt	Hetero	Hetero	Hetero	Hetero	Hetero	Hetero	Homo	1025Π	Male	6months	>=70	0-1	Yes	16-Feb-2021	27-Jan-2010		24-Jun-2010	Yes	6months	No		Sigmoid	Colon/Sigmoid	Left	Adeno	Folfox	IIIA	3	1	0	Dead	28-Jan-2013		40
Adjuvant	Yes	WT	WT	WT		Neg	Neg	Neg	Pos	Hetero	Wt	Hetero	Wt	Hetero	Hetero	Hetero	Hetero	Homo	1254Π	Female	05-Aug-2020	>=70	0-1	Yes	08-Oct-2020	03-Feb-2010	19-May-2010		Yes	3 months	No		Descending	Colon/Sigmoid	Left	Adeno	Capox	IIIB	4	1	0	Alive	05-Aug-2020		132
Adjuvant	Yes	Mut	WT	WT		Neg	Pos	Neg	Neg	Wt	Homo	Wt	Wt	Hetero	Hetero	Homo	Homo	Hetero	1013Π	Female	02-Nov-2009	<70	0-1	Yes	10-Sep-2018	23-Dec-2009	23-Feb-2010	14-Apr-2010	Yes	6months	No		Sigmoid	Colon/Sigmoid	Left	Adeno	Capox	IIIB	3	1	0		14-Apr-2010		6
Adjuvant	Yes					Pos	Pos	Pos	Pos	Hetero	Wt	Hetero	Wt	Hetero	Hetero	Hetero	Hetero	Homo	1671Π	Male	02-Nov-2009	<70	0-1	Yes	02-Nov-2009	20-Oct-2020	22-Dec-2020	22-Dec-2020	Yes	6months	Yes	16-Jul-2019	Cecum	Colon/Sigmoid	Right	Adeno	Capox	IIIB	3	1	0	Alive	19-Jan-2021	118	137
Adjuvant	Yes					Neg	Neg	Neg	Neg	Hetero	Hetero	Wt	Hetero	Hetero	Hetero	Homo	Homo	Hetero	1007Π	Female	14-May-2010	<70	0-1	Yes	09-Mar-2010	11-Dec-2009		18-Jun-2010	Yes	6months	No		Sigmoid	Colon/Sigmoid	Left	Adeno	Capox	IIIB	3	1	0		20-Nov-2013		49
Adjuvant	Yes					Neg	Neg	Neg	Neg	Wt	Wt	Wt	Wt	Hetero	Hetero	Homo	Homo	Homo	1030Π	Male	10-Aug-2010	>=70	0-1	Yes	13-Mar-2019	19-Feb-2010	14-May-2010		Yes	3 months	No		Cecum	Colon/Sigmoid	Right	Adeno	Capox	IIIB	3	1	0	Alive	09-Jun-2016		80
Adjuvant	Yes				Stable	Neg	Neg	Neg	Neg	Wt	Wt	Hetero	Wt	Hetero	Hetero	Hetero	Hetero	Hetero	1040Π	Male	16-Dec-2019	<70	0-1	Yes	15-Oct-2020	12-Apr-2010		10-Aug-2010	Yes	6months	No		Sigmoid	Colon/Sigmoid	Left	Mucinous	Folfox	IIIA	2	1	0	Alive	27-Feb-2020		124
Adjuvant	Yes					Pos	Neg	Pos	Neg	Hetero	Hetero	Hetero	Hetero	Hetero	Hetero	Homo	Homo	Homo	1200Π	Male	26-Dec-2009	<70	0-1	Yes	26-Dec-2009	25-Jan-2012	05-Apr-2012		Yes	3 months	Yes	13-Jul-2010	Rectum	Rectum	Left	Adeno	Capox	IIIB	3	1	0	Alive	16-Dec-2019	7	121
Adjuvant	Yes	WT	WT			Pos	Neg	Neg	Neg	Wt	Wt	Hetero	Wt	Hetero	Hetero	Hetero	Hetero	Hetero	1027Π	Female	02-Sep-2013	<70	0-1	Yes	02-Apr-2019	02-Feb-2010	23-Jun-2010		Yes	3 months	Yes	12-May-2020	Sigmoid	Colon/Sigmoid	Left	Adeno	Folfox	IIIA	3	1	0	Alive	02-Jul-2019	126	116
Adjuvant	Yes					Pos	Pos	Pos	Pos	Hetero	Homo	Homo	Hetero	Hetero	Hetero	Hetero	Hetero	Hetero	1034Π	Male	11-Mar-2021	<70	0-1	Yes	13-Dec-2011	15-Mar-2010	06-May-2010		Yes	3 months	No		Sigmoid	Colon/Sigmoid	Left	Adeno	Capox	IIIA	3	0	0	Alive	02-Sep-2013		45
Adjuvant	Yes					Pos	Neg	Neg	Neg	Wt	Wt	Hetero	Hetero	Homo	Homo	Hetero	Hetero	Homo	1044Π	Female	05-Apr-2020	>=70	0-1	Yes	23-Aug-2014	21-Apr-2010	08-Sep-2010		Yes	3 months	No		Sigmoid	Colon/Sigmoid	Left	Adeno	Folfox	IIIB	3	2	0	Dead	07-Apr-2017		87
Adjuvant	Yes					Pos	Neg	Neg	Neg	Hetero	Wt	Hetero	Wt	Homo	Homo	Homo	Homo	Homo	1049Π	Male	02-Jun-2010	>=70	0-1	Yes	11-Mar-2021	03-May-2010	27-Oct-2010		Yes	3 months	Yes	10-Feb-2016	Sigmoid	Colon/Sigmoid	Left	Adeno	Folfox	IIIC	3	2	0	Alive	12-Sep-2018	72	104
Adjuvant	Yes	WT		WT		Neg	Neg	Neg	Neg	Hetero	Wt	Wt	Hetero	Homo	Homo	Hetero	Hetero	Hetero	1046Π	Male	06-Dec-2010	<70	0-1	Yes	05-Apr-2020	27-Apr-2010	07-Jul-2010	07-Jul-2010	Yes	6months	No		Ascending	Colon/Sigmoid	Right	Adeno	Capox	IIIA	3	0	0	Alive	25-Sep-2013		43
Adjuvant	Yes					Pos	Neg	Pos	Neg	Wt	Hetero	Hetero	Wt	Homo	Homo	Homo	Homo	Homo	1038Π	Female	08-Dec-2010	<70	0-1	Yes	02-Jun-2010	08-Apr-2010		02-Sep-2010	Yes	6months	Yes	27-Feb-2013	Descending	Colon/Sigmoid	Left	Adeno	Capox	IIIB	4	2	0		08-Apr-2013	36	38
Adjuvant	Yes					Neg	Neg	Neg	Neg	Hetero	Hetero	Wt	Hetero	Hetero	Hetero	Hetero	Hetero	Homo	1067Π	Female	16-Oct-2013	>=70	0-1	Yes	17-May-2010	24-Jun-2010		06-Dec-2010	Yes	6months	Yes	02-Dec-2010	Rectum	Rectum	Left	Adeno	Folfox	IIIB	3	1	0	Alive	28-Jan-2022	7	143
Adjuvant	Yes	WT				Neg	Neg	Neg	Neg	Wt	Wt	Wt	Wt	Hetero	Hetero	Homo	Homo	Hetero	1073Π	Male	1183Π	<70	0-1	Yes	20-May-2019	14-Jul-2010	07-Oct-2010	08-Dec-2010	Yes	6months	No		Descending	Colon/Sigmoid	Left	Adeno	Capox	IIIB	3	1	0	Alive	18-Nov-2020		128
Adjuvant	Yes	WT	WT			Neg	Neg	Neg	Neg	Wt	Wt	Wt	Hetero	Homo	Homo	Hetero	Hetero	Homo	1072Π	Female	19-May-2010	<70	0-1	Yes	24-Aug-2020	13-Jul-2010	05-Oct-2010	07-Dec-2010	Yes	6months	Yes	07-Oct-2020	Sigmoid	Colon/Sigmoid	Left	Adeno	Capox	IIIA	3	0	0		16-Oct-2013	126	42
Adjuvant	Yes					Pos	Neg	Neg	Pos	Hetero	Hetero	Hetero	Hetero	Wt	Wt	Hetero	Hetero	Hetero	1100Π/2090	Female	08-Mar-2011	<70	0-1	Yes	10-Dec-2012	18-Jun-2010		29-Oct-2010	Yes	6months	Yes	02-May-2011	Cecum	Colon/Sigmoid	Right	Mucinous	Folfox	IIIC	3	2	0	Dead	01-Oct-2012	11	29
Adjuvant	Yes					Neg	Neg	Neg	Pos	Hetero	Wt	Hetero	Hetero	Hetero	Hetero	Hetero	Hetero	Hetero	1183Π	Male	08-Mar-2011	<70	0-1	Yes	01-Jun-2010	19-Aug-2010	21-Oct-2010		Yes	3 months	No		Sigmoid	Colon/Sigmoid	Left	Adeno	Capox	IIIA	3	0	0	Alive	20-Nov-2019		116
Adjuvant	Yes	WT	WT	WT		Neg	Neg	Neg	Neg	Wt	Hetero	Wt	Hetero	Wt	Wt	Homo	Homo	Homo	1087Π	Male	30-Jan-2020	>=70	0-1	Yes	13-Nov-2021	03-Sep-2010	03-Nov-2010		Yes	3 months	No		Sigmoid	Colon/Sigmoid	Left	Adeno	Folfox	IIIA	3	0	0	Alive	25-Nov-2020		128
Adjuvant	Yes					Neg	Neg	Neg	Neg	Wt	Wt	Wt	Wt	Homo	Homo	Hetero	Hetero	Hetero	1099Π	Male	1123Π	>=70	0-1	Yes	31-Mar-2012	19-Oct-2010	08-Mar-2011		Yes	3 months	Yes	11-Mar-2020	Ascending	Colon/Sigmoid	Right	Adeno	Folfox	IIIA	3	0	0	Alive	26-May-2021	118	133
Adjuvant	Yes					Neg	Neg	Neg	Neg	Hetero	Wt	Hetero	Wt	Homo	Homo	Hetero	Hetero	Homo	1088Π	Male	17-Mar-2011	<70	0-1	Yes	12-May-2010	13-Sep-2010	24-Jun-2010		Yes	3 months	No		Sigmoid	Colon/Sigmoid	Left	Mucinous	Folfox	IIIB	3	1	0	Alive	01-Jul-2020		121
Adjuvant	Yes	Mut	WT	WT		Pos	Neg	Neg	Neg	Wt	Wt	Wt	Hetero	Hetero	Hetero	Hetero	Hetero	Hetero	1103Π	Male	10-Dec-2010	<70	0-1	Yes	21-Dec-2010	16-Nov-2010		19-Apr-2011	Yes	6months	No		Sigmoid	Colon/Sigmoid	Left	Adeno	Capox	IIIB	3	1	0	Alive	30-Jan-2020		114
Adjuvant	Yes					Pos	Pos	Pos	Pos	Homo	Wt	Hetero	Homo	Hetero	Hetero	Homo	Homo	Hetero	1116Π	Male	01-Apr-2011	<70	0-1	Yes	12-Oct-2020	03-Jan-2011		01-Jun-2011	Yes	6months	No		Sigmoid	Colon/Sigmoid	Left	Mucinous	Capox	IIIA	3	1	0	Alive	15-Jul-2020		118
Adjuvant	Yes	Mut	WT	WT		Pos	Neg	Pos	Pos	Wt	Homo	Hetero	Hetero	Homo	Homo	Homo	Homo	Hetero	1123Π	Male	20-Sep-2011	<70	0-1	Yes	03-Feb-2011	03-Feb-2011	11-May-2011		Yes	3 months	Yes	27-Feb-2013	Rectum	Rectum	Left	Adeno	Capox	IIIB	3	1	0	Alive	01-Mar-2021	28	125
Adjuvant	Yes					Pos	Pos	Pos	Pos	Homo	Homo	Homo	Homo	Homo	Homo	Hetero	Hetero	Hetero	1132Π	Male	27-May-2019	>=70	0-1	Yes	26-Feb-2011	17-Mar-2011	19-May-2011		Yes	3 months	Yes	14-Jul-2011	Descending	Colon/Sigmoid	Left	Adeno	Capox	IIIC	3	1	0	Dead	01-Nov-2013	8	36
Adjuvant	Yes					Neg	Neg	Neg	Neg	Wt	Homo	Hetero	Wt	Hetero	Hetero	Hetero	Hetero	Hetero	1121Π	Male	22-Feb-2013	<70	0-1	Yes	10-Dec-2010	11-Feb-2011	14-Apr-2011		Yes	3 months	Yes		Sigmoid	Colon/Sigmoid	Left	Mucinous	Capox	IIIB	3	1	0	Alive	30-Nov-2017		84
Adjuvant	Yes					Pos	Pos	Neg	Neg	Homo	Hetero	Hetero	Wt	Wt	Wt	Hetero	Hetero	Hetero	1134Π	Male	05-Sep-2011	>=70	0-1	Yes	05-Oct-2009	01-Apr-2011	19-Jul-2011		Yes	3 months	Yes	21-Jun-2019	Rectum	Rectum	Left	Adeno	Capox	IIIB	3	1	0	Alive	20-Jan-2016	102	61
Adjuvant	Yes	WT				Neg	Neg	Neg	Neg	Wt	Homo	Wt	Wt	Wt	Wt	Wt	Wt	Hetero	1138Π	Male	13-Feb-2012	<70	0-1	Yes	28-Feb-2011	26-Apr-2011	19-Jul-2011	20-Sep-2011	Yes	6months	No		Ascending	Colon/Sigmoid	Right	Mucinous	Capox	IIIB	3	1	0	Alive	21-Dec-2017		83
Adjuvant	Yes	WT	WT	WT	Stable	Neg	Neg	Neg	Pos	Wt	Wt	Hetero	Homo	Hetero	Hetero	Homo	Homo	Homo	1158Π	Female	01-Nov-2011	>=70	0-1	Yes	20-May-2011	04-Aug-2011	22-Sep-2011		Yes	3 months	No		Sigmoid	Colon/Sigmoid	Left	Mucinous	Folfox	IIIB	4	0	0	Alive	27-May-2019		98
Adjuvant	Yes					Pos	Neg	Pos	Pos	Homo	Wt	Hetero	Homo	Hetero	Hetero	Homo	Homo	Homo	1153Π	Male	Transverse	<70	0-1	Yes	02-Jun-2011	18-Jul-2011		12-Dec-2011	Yes	6months	No		Ascending	Colon/Sigmoid	Right	Adeno	Capox	IIIB	3	2	0	Alive	14-Aug-2019		100
Adjuvant	Yes					Pos	Pos	Pos	Pos	Wt	Wt	Hetero	Hetero	Hetero	Hetero	Homo	Homo	Hetero	1175Π	Male	06-Feb-2012	<70	0-1	Yes	22-Feb-2013	15-Sep-2011	26-Jan-2012		Yes	3 months	No		Sigmoid	Colon/Sigmoid	Left	Adeno	Capox	IIIC	4	1	0	Alive	07-Dec-2015		55
Adjuvant	Yes					Pos	Neg	Neg	Neg	Hetero	Wt	Wt	Hetero	Wt	Wt	Hetero	Hetero	Hetero	1170Π	Male	29-Nov-2011	<70	0-1	Yes	12-Jul-2012	05-Sep-2011	27-Dec-2011		Yes	3 months	Yes	02-Oct-2019	Sigmoid	Colon/Sigmoid	Left	Adeno	Capox	IIIB	3	1	0	Alive	31-Jan-2020	101	105
Adjuvant	Yes					Neg	Neg	Neg	Pos	Hetero	Hetero	Wt	Hetero	Homo	Homo	Homo	Homo	Hetero	1180Π	Male	40.9	<70	0-1	Yes	11-Mar-2010	14-Sep-2011	13-Feb-2012		Yes	3 months	No		Sigmoid	Colon/Sigmoid	Left	Adeno	Capox	IIIA	2	1	0	Alive	21-Oct-2020		114
Adjuvant	Yes	WT				Neg	Neg	Neg	Neg	Hetero	Wt	Hetero	Hetero	Homo	Homo	Homo	Homo	Homo	1166Π	Male	1210Π	<70	0-1	Yes	08-Jun-2018	24-Aug-2011	01-Nov-2011		Yes	3 months	No		Sigmoid	Colon/Sigmoid	Left	Adeno	Capox	IIIC	3	2	0	Dead	15-Aug-2017		75
Adjuvant	Yes					Pos	Pos	Pos	Pos	Homo	Homo	Homo	Homo	Homo	Homo	Homo	Homo	Homo	1665Π	Female	04-Jul-2011	>=70	0-1	Yes	04-Jul-2011	11-Sep-2020	11-Mar-2021		Yes	3 months	Yes	11-Mar-2020	Transverse	Colon/Sigmoid	Right	Adeno	Folfox	IIIB	3	1	0	Alive	27-May-2021	106	121
Adjuvant	Yes					Pos	Neg	Pos	Pos	Hetero	Wt	Homo	Wt	Homo	Homo	Hetero	Hetero	Homo	1162Π	Female	11-Jan-2022	<70	>=2	Yes	28-Sep-2010	12-Aug-2011		06-Feb-2012	Yes	6months	Yes	22-Nov-2012	Sigmoid	Colon/Sigmoid	Left	Adeno	Capox	IIIC	3	0	0	Dead	23-May-2019	17	96
Adjuvant	Yes					Pos	Pos	Neg	Neg	Wt	Homo	Hetero	Wt	Wt	Wt	Homo	Homo	Hetero	1178Π	Male	19-May-2020	>=70	0-1	Yes	01-Aug-2011	27-Sep-2011	29-Nov-2011		Yes	3 months	No		Sigmoid	Colon/Sigmoid	Left	Adeno	Capox	IIIB	3	1	0	Alive	20-Apr-2017		70
Adjuvant	Yes					Neg	Neg	Neg	Pos	Hetero	Hetero	Wt	Hetero	Hetero	Hetero	Homo	Homo	Hetero	1186Π	Male	10-Jul-2013	<70	0-1	Yes	28-Aug-2019	02-Nov-2011	04-Jan-2012		Yes	3 months	No		Descending	Colon/Sigmoid	Left	Adeno	Capox	IIIB	4	1	0	Dead	19-Dec-2014		41
Adjuvant	Yes					Pos	Neg	Neg	Neg	Wt	Wt	Hetero	Hetero	Hetero	Hetero	Homo	Homo	Homo	1197Π	Female	1278Π	<70	0-1	Yes	04-Nov-2011	09-Jan-2012		20-Jun-2012	Yes	6months	No		Sigmoid	Colon/Sigmoid	Left	Adeno	Folfox	IIIB	3	1	0	Alive	03-Mar-2022		127
Adjuvant	Yes	WT	WT	WT	Stable	Pos	Neg	Pos	Neg	Wt	Hetero	Hetero	Hetero	Homo	Homo	Homo	Homo	Homo	1210Π	Male	04-May-2016	<70	0-1	Yes	29-Dec-2021	26-Mar-2012	20-Jun-2012		Yes	3 months	Yes	06-Feb-2017	Sigmoid	Colon/Sigmoid	Left	Adeno	Folfox	IIIB	3	1	0	Alive	28-Jul-2020	63	105
Adjuvant	Yes	Mut	WT	WT		Pos	Pos	Pos	Neg	Wt	Homo	Hetero	Hetero	Homo	Homo	Homo	Homo	Homo	1209Π	Male	26-Jul-2018	<70	0-1	Yes	04-Nov-2011	26-Mar-2012	02-Jul-2012		Yes	3 months	Yes	10-Oct-2016	Transverse	Colon/Sigmoid	Right	Adeno	Folfox	IIIB	3	2	0	Alive	11-Mar-2021	56	110
Adjuvant	Yes					Pos	Pos	Pos	Neg	Wt	Homo	Hetero	Hetero	Homo	Homo	Homo	Homo	Homo	1229Π	Female	31-Mar-2012	<70	0-1	Yes	31-Mar-2012	18-Jun-2012	10-Sep-2012	19-Nov-2012	Yes	6months	No		Descending	Colon/Sigmoid	Left	Mucinous	Folfox	IIIC	4	1	0	Alive	11-Jan-2022		119
Adjuvant	Yes	Mut	WT	WT	High	Neg	Neg	Neg	Neg	Wt	Homo	Hetero	Wt	Hetero	Hetero	Hetero	Hetero	Hetero	1023Π	Female	20-Aug-2020	>=70	0-1	Yes	29-Jun-2018	15-Oct-2012	17-Dec-2012		Yes	3 months	No		Sigmoid	Colon/Sigmoid	Left	Adeno	Capox	IIIB	3	1	0	Alive	03-Jul-2020		97
Adjuvant	Yes	WT	WT			Neg	Neg	Neg	Neg	Wt	Hetero	Wt	Hetero	Hetero	Hetero	Hetero	Hetero	Homo	1654Π	Female	11-Sep-2012	<70	0-1	Yes	11-Sep-2012	19-May-2020	06-Aug-2020	03-Nov-2020	Yes	6months	No		Sigmoid	Colon/Sigmoid	Left	Adeno	Capox	IIIB	3	2	0	Alive	11-Mar-2020		91
Adjuvant	Yes	Mut	WT	WT	Stable	Pos	Pos	Pos	Pos	Homo	Homo	Homo	Hetero	Homo	Homo	Homo	Homo	Homo	1272Π	Male	11-Sep-2012	>=70	0-1	Yes	11-Sep-2012	02-Jan-2013	02-Apr-2013	10-Jul-2013	Yes	6months	No		Sigmoid	Colon/Sigmoid	Left	Adeno	Folfox	IIIB	3	1	0	Alive	03-Dec-2019		88
Adjuvant	Yes					Neg	Neg	Neg	Neg	Hetero	Wt	Hetero	Wt	Hetero	Hetero	Hetero	Hetero	Homo	1276Π	Male	18-Mar-2014	<70	0-1	Yes	10-Dec-2012	18-Jan-2013	12-Apr-2013	26-Jun-2013	Yes	6months	Yes	07-Dec-2015	Sigmoid	Colon/Sigmoid	Left	Mucinous	Folfox	IIIB	4	1	0	Alive	24-Apr-2022	37	115
Adjuvant	Yes	WT	WT	Mut	Stable	Neg	Neg	Neg	Neg	Hetero	Wt	Hetero	Wt	Hetero	Hetero	Hetero	Hetero	Hetero	1278Π	Female	22-Mar-2021	<70	0-1	Yes	08-May-2018	04-Feb-2013	07-May-2013	29-Jul-2013	Yes	6months	Yes	09-Oct-2014	Sigmoid	Colon/Sigmoid	Left	Adeno	Folfox	IIIB	3	1	0	Dead	04-May-2016	21	40
Adjuvant	Yes					Pos	Neg	Pos	Pos	Hetero	Hetero	Wt	Hetero	Wt	Hetero	Hetero	Hetero	Hetero	1293Π	Male	22-Feb-2013	>=70	0-1	Yes	19-Feb-2019	13-May-2013		20-Nov-2013	Yes	6months	Yes	10-Oct-2016	Sigmoid	Colon/Sigmoid	Left	Adeno	Folfox	IIIC	3	1	0	Dead	30-Jul-2019	44	78
Adjuvant	Yes					Neg	Neg	Neg	Neg	Hetero	Wt	Hetero	Wt	Wt	Wt	Hetero	Hetero	Hetero	1335Π	Male	11-Sep-2014	<70	0-1	Yes	26-Jul-2018	14-Nov-2013	12-Mar-2014		Yes	3 months	No		Ascending	Colon/Sigmoid	Right	Mucinous	Capox	IIIB	3	1	0	Alive	10-May-2021		94
Adjuvant	Yes				Stable	Neg	Neg	Neg	Neg	Wt	Wt	Wt	Wt	Wt	Wt	Wt	Wt	Hetero	1333Π	Female	14-Apr-2015	>=70	0-1	Yes	22-Aug-2013	12-Nov-2013	14-Feb-2014	14-May-2014	Yes	6months	No		Descending	Colon/Sigmoid	Left	Adeno	Folfox	IIIB	3	1	0	Alive	20-Aug-2020		84
Adjuvant	Yes					Neg	Neg	Neg	Neg	Hetero	Wt	Wt	Hetero	Homo	Homo	Hetero	Hetero	Homo	1334Π	Male	08-Feb-2020	>=70	0-1	Yes	04-Sep-2013	12-Nov-2013	07-Feb-2014	28-Apr-2014	Yes	6months	No		Cecum	Colon/Sigmoid	Right	Adeno	Capox	IIIB	3	2	0	Alive	03-Nov-2021		99
Adjuvant	Yes					Neg	Neg	Neg	Neg	Wt	Wt	Wt	Hetero	Hetero	Hetero	Hetero	Hetero	Homo	1328Π	Male	13-Nov-2018	<70	0-1	Yes	23-Aug-2013	14-Oct-2013	09-Jan-2014	22-Apr-2014	Yes	6months	No		Descending	Colon/Sigmoid	Left	Adeno	Folfox	IIIB	4	1	0	Alive	08-Nov-2021		99
Adjuvant	Yes	WT	WT	WT	Stable	Pos	Neg	Pos	Neg	Homo	Homo	Homo	Homo	Homo	Homo	Homo	Homo	Homo	1332Π	Female	02-Oct-2013	<70	0-1	Yes	02-Oct-2013	29-Oct-2013		09-Apr-2014	Yes	6months	Yes	18-Mar-2014	Ascending	Colon/Sigmoid	Right	Adeno	Folfox	IIIC	3	2	0	Dead	15-May-2014	6	8
Adjuvant	Yes	WT	WT			Neg	Neg	Neg	Neg	Wt	Hetero	Hetero	Wt	Hetero	Wt	Hetero	Hetero	Homo	1349Π	Male	04-May-2020	>=70	0-1	Yes	26-Mar-2020	15-Jan-2014		08-Aug-2014	Yes	6months	No		Descending	Colon/Sigmoid	Left	Adeno	Folfox	IIIB	3	1	0	Alive	22-Mar-2021		89
Adjuvant	Yes	WT	WT	WT		Neg	Neg	Neg	Neg	Wt	Wt	Wt	Wt	Wt	Wt	Wt	Wt	Hetero	1359Π	Male	03-Sep-2018	>=70	0-1	Yes	09-Jan-2014	12-Mar-2014	04-Jun-2014	01-Sep-2014	Yes	6months	No		Sigmoid	Colon/Sigmoid	Left	Adeno	Folfox	IIIB	3	2	0	Alive	05-Mar-2020		76
Adjuvant	Yes					Pos	Pos	Pos	Neg	Hetero	Hetero	Hetero	Hetero	Wt	Wt	Hetero	Hetero	Hetero	1371Π	Male	06-Feb-2019	<70	0-1	Yes	18-Mar-2014	07-May-2014		16-Oct-2014	Yes	6months	Yes	06-Feb-2017	Transverse	Colon/Sigmoid	Right	Adeno	Folfox	IIIB	3	1	0	Alive	26-Apr-2022	36	99
Adjuvant	Yes	Mut	WT	WT	Stable	Pos	Neg	Pos	Pos	Homo	Hetero	Hetero	Wt	Wt	Wt	Hetero	Hetero	Hetero	1372Π	Female	18-Dec-2018	<70	0-1	Yes	01-Apr-2014	18-Jun-2014	11-Sep-2014	08-Dec-2014	Yes	6months	Yes		Cecum	Colon/Sigmoid	Right	Adeno	Folfox	IIIB	3	2	0	Alive	31-Oct-2017		44
Adjuvant	Yes	WT	WT	WT	Stable	Pos	Neg	Pos	Neg	Hetero	Hetero	Hetero	Hetero	Wt	Wt	Hetero	Hetero	Hetero	1392Π	Male	21-Sep-2020	>=70	0-1	Yes	25-Jul-2014	29-Sep-2014	29-Dec-2014	14-Apr-2015	Yes	6months	Yes	10-Feb-2016	Descending	Colon/Sigmoid	Left	Adeno	Folfox	IIIC	4	1	0	Alive	11-Mar-2022	18	92
Adjuvant	Yes				High	Neg	Neg	Neg	Neg	Wt	Hetero	Hetero	Wt	Hetero	Hetero	Homo	Homo	Homo	1395Π	Male	29-Oct-2018	<70	0-1	Yes	11-Sep-2020	10-Oct-2014		31-Mar-2015	Yes	6months	No		Ascending	Colon/Sigmoid	Right	Mucinous	Folfox	IIIB	3	1	0	Alive	26-Oct-2020		75
Adjuvant	Yes	WT	WT	Mut	Stable	Pos	Pos	Neg	Neg	Wt	Hetero	Wt	Hetero	Homo	Homo	Hetero	Hetero	Homo	1549Π	Female	13-Aug-2019	<70	0-1	Yes	08-Feb-2020	25-Sep-2018			Yes	3 months	No		Descending	Colon/Sigmoid	Left	Adeno	Folfox	IIIA	3	1	0	Alive	17-Mar-2021		35
Adjuvant	Yes					Neg	Neg	Neg	Neg	Wt	Hetero	Hetero	Hetero	Hetero	Hetero	Hetero	Hetero	Homo	1646Π	Female	22-Apr-2020	<70	0-1	Yes	29-Jun-2018	11-Sep-2018	13-Nov-2018		Yes	3 months	No		Sigmoid	Colon/Sigmoid	Left	Adeno	Capox	IIIB	3	1	0	Alive	29-Oct-2021		42
Adjuvant	Yes	Mut	WT	WT	Stable	Pos	Neg	Neg	Neg	Hetero	Wt	Hetero	Wt	Hetero	Hetero	Hetero	Hetero	Homo	1536Π	Male	08-Jun-2018	>=70	0-1	Yes	08-Jun-2018	07-Aug-2018	05-Dec-2018	28-Jan-2019	Yes	6months	Yes	21-Jun-2019	Sigmoid	Colon/Sigmoid	Left	Adeno	Folfox	IIIB	3	1	0	Alive	14-Apr-2022	13	47
Adjuvant	Yes				Stable	Neg	Neg	Neg	Neg	Hetero	Hetero	Hetero	Hetero	Homo	Homo	Homo	Homo	Homo	1546Π	Female	29-Jun-2018	>=70	0-1	Yes	19-Feb-2011	18-Sep-2018		04-Mar-2019	Yes	6months	No		Cecum	Colon/Sigmoid	Right	Adeno	Folfox	IIIB	3	2	0	Alive	07-Jan-2021		31
Adjuvant	Yes				Stable	Neg	Neg	Neg	Pos	Hetero	Hetero	Homo	Homo	Homo	Homo	Homo	Homo	Homo	1544Π	Male	1584Π	>=70	0-1	Yes	04-May-2020	10-Sep-2018	06-Nov-2018	14-Feb-2019	Yes	6months	No		Descending	Colon/Sigmoid	Left	Adeno	Folfox	IIIB	3	1	0	Alive	14-Feb-2019		7
Adjuvant	Yes	WT	WT	WT	Stable	Pos	Neg	Pos	Pos	Homo	Hetero	Hetero	Wt	Wt	Wt	Hetero	Hetero	Hetero	1541Π	Female	11-Jul-2018	<70	0-1	Yes	22-Nov-2018	03-Sep-2018	05-Nov-2018		Yes	3 months	Yes	16-Jul-2019	Sigmoid	Colon/Sigmoid	Left	Adeno	Capox	IIIB	4	0	0	Alive	10-Jun-2021	12	36
Adjuvant	Yes				Stable	Neg	Neg	Neg	Neg	Wt	Wt	Wt	Wt	Wt	Wt	Wt	Wt	Hetero	1560Π	Male	22-Nov-2019	<70	0-1	Yes	02-Oct-2018	07-Nov-2018	06-Feb-2019		Yes	3 months	No		Ascending	Colon/Sigmoid	Right	Adeno	Capox	IIIB	3	1	0	Alive	05-Apr-2022		45
Adjuvant	Yes	WT	WT	WT	Stable	Neg	Neg	Neg	Pos	Hetero	Homo	Hetero	Hetero	Homo	Homo	Homo	Homo	Homo	1554Π	Male	24-Feb-2020	<70	0-1	Yes	15-Dec-2009	12-Oct-2018	18-Dec-2018		Yes	3 months	No		Sigmoid	Colon/Sigmoid	Left	Adeno	Capox	IIIB	3	2	0	Alive	13-Apr-2021		32
Adjuvant	Yes	WT	WT	WT	High	Pos	Pos	Pos	Pos	Wt	Homo	Wt	Hetero	Homo	Homo	Hetero	Hetero	Homo	1556Π	Male	17-Oct-2019	<70	0-1	Yes	20-Feb-2020	06-May-2019	21-Jun-2019		Yes	3 months	Yes	20-Dec-2019	Rectum	Rectum	Left	Adeno	Capox	IIIB	3	1	0	Dead	21-Sep-2020	15	24
Adjuvant	Yes	Mut	WT	WT	Stable	Pos	Pos	Pos	Pos	Homo	Wt	Wt	Hetero	Wt	Wt	Hetero	Hetero	Hetero	1572Π	Female	12-Oct-2018	<70	0-1	Yes	01-Apr-2014	09-Jan-2019	03-Apr-2019		Yes	3 months	Yes	11-Jun-2020	Rectum	Rectum	Left	Adeno	Folfox	IIIC	3	2	0	Dead	04-Jun-2021	20	32
Adjuvant	Yes	Mut	WT	WT	Stable	Pos	Pos	Pos	Pos	Homo	Hetero	Hetero	Wt	Wt	Wt	Hetero	Hetero	Hetero	1566Π	Female	05-Nov-2018	<70	0-1	Yes	29-Oct-2018	23-Nov-2018	13-Nov-2018		Yes	3 months	Yes	02-Oct-2019	Cecum	Colon/Sigmoid	Right	Adeno	Capox	IIIB	3	2	0	Alive	27-Apr-2022	11	42
Adjuvant	Yes	WT	WT	Mut	Stable	Pos	Neg	Pos	Neg	Homo	Homo	Homo	Homo	Homo	Homo	Homo	Homo	Homo	1590Π	Male	25-Sep-2019	<70	0-1	Yes	05-Aug-2019	20-May-2019	13-Aug-2019	22-Oct-2019	Yes	6months	No		Sigmoid	Colon/Sigmoid	Left	Adeno	Folfox	IIIB	4	0	0	Alive	26-May-2021		31
Adjuvant	Yes	WT	WT	WT	Stable	Pos	Neg	Pos	Neg	Hetero	Homo	Homo	Homo	Homo	Homo	Homo	Homo	Homo	1575Π	Male	07-Jul-2020	>=70	0-1	Yes	20-Dec-2018	29-Jan-2019			Yes	3 months	Yes	22-Apr-2020	Ascending	Colon/Sigmoid	Right	Adeno	Capox	IIIC	4	2	1	Alive	26-Apr-2022	17	42
Adjuvant	Yes	Mut	WT	WT	Stable	Neg	Neg	Neg	Neg	Hetero	Wt	Hetero	Hetero	Hetero	Hetero	Hetero	Hetero	Hetero	1571Π	Male	1583Π	<70	0-1	Yes	02-Jun-2011	02-Jan-2019	12-Mar-2019		Yes	3 months	No		Descending	Colon/Sigmoid	Left	Adeno	Capox	IIIB	3	1	0	Alive	12-Mar-2019		3
Adjuvant	Yes	Mut	WT	WT	Stable	Neg	Neg	Neg	Neg	Hetero	Wt	Hetero	Wt	Hetero	Hetero	Hetero	Hetero	Homo	1579Π	Female	19-Apr-2021	>=70	0-1	Yes	28-Jul-2010	08-Mar-2019	13-Jun-2019	16-Aug-2019	Yes	6months	Yes	13-Jan-2020	Descending	Colon/Sigmoid	Left	Adeno	Capox	IIIA	4	0	0	Alive	27-Apr-2021	14	29
Adjuvant	Yes	WT	WT		High	Neg	Neg	Neg	Pos	Hetero	Hetero	Hetero	Hetero	Homo	Homo	Homo	Homo	Homo	1586Π	Male	02-Aug-2019	>=70	0-1	Yes	03-Sep-2013	08-Apr-2019		06-Sep-2019	Yes	6months	No		Descending	Colon/Sigmoid	Left	Adeno	Capox	IIIB	3	1	0	Alive	28-Jan-2020		13
Adjuvant	Yes	Mut	WT	WT	High	Neg	Neg	Neg	Neg	Hetero	Wt	Hetero	Wt	Hetero	Hetero	Hetero	Hetero	Homo	1584Π	Female	28-Jan-2019	<70	0-1	Yes	03-Feb-2019	01-Apr-2019	24-Jun-2019		Yes	3 months	No		Sigmoid	Colon/Sigmoid	Left	Adeno	Capox	IIIC	4	1	0	Alive	16-Feb-2021		25
Adjuvant	Yes	Mut	WT	WT	Stable	Neg	Neg	Neg	Neg	Wt	Hetero	Wt	Hetero	Homo	Homo	Hetero	Hetero	Hetero	1620Π	Female	06-Apr-2021	<70	0-1	Yes	19-Feb-2019	24-Oct-2019	06-Feb-2020	29-Apr-2020	Yes	6months	No		Sigmoid	Colon/Sigmoid	Left	Adeno	Folfox	IIIB	4	1	0	Alive	04-Mar-2021		25
Adjuvant	Yes	WT	WT	WT	Stable	Neg	Neg	Neg	Neg	Hetero	Hetero	Wt	Hetero	Wt	Hetero	Hetero	Hetero	Hetero	1589Π	Female	19-Feb-2019	>=70	0-1	Yes	06-Aug-2020	17-May-2019	23-Aug-2019	22-Nov-2019	Yes	6months	No		Cecum	Colon/Sigmoid	Right	Mucinous	Folfox	IIIC	4	0	0	Alive	21-Apr-2021		26
Adjuvant	Yes	Mut	WT	WT	Stable	Neg	Neg	Neg	Neg	Wt	Wt	Wt	Wt	Wt	Wt	Wt	Wt	Hetero	1583Π	Female	02-Jan-2020	<70	0-1	Yes	09-Sep-2019	01-Apr-2019	05-Jun-2019		Yes	3 months	No		Sigmoid	Colon/Sigmoid	Left	Adeno	Capox	IIIA	2	1	0	Alive	19-Jan-2021		23
Adjuvant	Yes	Mut	WT	WT	Stable	Neg	Neg	Neg	Neg	Hetero	Hetero	Hetero	Hetero	Homo	Homo	Homo	Homo	Homo	1606Π	Female	14-Oct-2019	<70	0-1	Yes	24-Feb-2020	12-Aug-2019	01-Nov-2019		Yes	3 months	No		Sigmoid	Colon/Sigmoid	Left	Adeno	Folfox	IIIB	2	1	0	Alive	06-Feb-2020		11
Adjuvant	Yes					Neg	Neg	Neg	Neg	Wt	Hetero	Hetero	Wt	Hetero	Wt	Hetero	Hetero	Homo	1595Π	Male	09-Apr-2020	>=70	0-1	Yes	20-Feb-2019	07-Jun-2019	17-Oct-2019		Yes	3 months	No		Ascending	Colon/Sigmoid	Right	Adeno	Folfox	IIIC	3	2	0	Alive	11-Mar-2021		24
Adjuvant	Yes					Pos	Pos	Pos	Pos	Wt	Homo	Wt	Hetero	Homo	Homo	Hetero	Hetero	Homo	1600Π	Male	14-Jan-2020	<70	0-1	Yes	05-Dec-2019	08-Jul-2019	09-Sep-2019		Yes	3 months	Yes	22-Apr-2020	Ascending	Colon/Sigmoid	Right	Adeno	Capox	IIIB	3	1	0	Dead	01-Mar-2021	12	23
Adjuvant	Yes	Mut	WT	WT	Stable	Neg	Neg	Neg	Neg	Wt	Wt	Wt	Wt	Homo	Homo	Hetero	Hetero	Homo	1598Π	Male	1650Π	<70	0-1	Yes	21-Aug-2013	19-Jun-2019	11-Sep-2019	20-Nov-2019	Yes	6months	No		Descending	Colon/Sigmoid	Left	Mucinous	Folfox	IIIA	4	0	0	Alive	02-Feb-2021		21
Adjuvant	Yes					Pos	Neg	Pos	Neg	Homo	Homo	Homo	Homo	Homo	Homo	Homo	Hetero	Homo	1594Π	Female	12-Feb-2020	<70	0-1	Yes	26-Nov-2019	04-Jun-2019	24-Sep-2019		Yes	3 months	No		Sigmoid	Colon/Sigmoid	Left	Adeno	Folfox	IIIC	3	1	0	Alive	05-Apr-2021		23
Adjuvant	Yes				Stable	Neg	Neg	Neg	Pos	Hetero	Wt	Wt	Wt	Hetero	Hetero	Hetero	Hetero	Hetero	1614Π	Female	12-Feb-2020	>=70	0-1	Yes	14-Jul-2010	25-Sep-2019	19-Dec-2019	10-Mar-2020	Yes	6months	No		Ascending	Colon/Sigmoid	Right	Adeno	Folfox	IIIB	3	2	0	Alive	10-Feb-2021		22
Adjuvant	Yes	Mut	WT	WT	Stable	Neg	Neg	Neg	Neg	Hetero	Hetero	Hetero	Hetero	Homo	Homo	Homo	Homo	Homo	1609Π	Female	11-May-2021	<70	0-1	Yes	07-Jul-2020	26-Aug-2019	25-Nov-2019	28-Jan-2020	Yes	6months	No		Descending	Colon/Sigmoid	Left	Adeno	Capox	IIIB	3	1	0	Alive	24-Mar-2021		22
Adjuvant	Yes	WT	WT	WT	Stable	Neg	Neg	Neg	Pos	Wt	Hetero	Wt	Hetero	Homo	Homo	Hetero	Hetero	Homo	1616Π	Male	21-Dec-2020	>=70	0-1	Yes	19-Oct-2009	07-Oct-2019	30-Dec-2019		Yes	3 months	No		Cecum	Colon/Sigmoid	Right	Adeno	Capox	IIIC	3	2	0	Alive	19-Apr-2021		22
Adjuvant	Yes	Mut	WT	WT	Stable	Neg	Neg	Neg	Neg	Wt	Wt	Wt	Wt	Wt	Wt	Wt	Wt	Hetero	1628Π	Male	1644Π	<70	0-1	Yes	10-Jul-2018	29-Nov-2019	04-Mar-2020	29-Apr-2020	Yes	6months	No		Descending	Colon/Sigmoid	Left	Adeno	Folfox	IIIC	4	2	0	Alive	18-Feb-2021		20
Adjuvant	Yes					Pos	Neg	Pos	Pos	Hetero	Wt	Hetero	Wt	Hetero	Hetero	Hetero	Hetero	Homo	1605Π	Male	26-Feb-2011	<70	0-1	Yes	24-Mar-2010	02-Aug-2019	04-Oct-2019	08-Jan-2020	Yes	6months	Yes	12-May-2020	Sigmoid	Colon/Sigmoid	Left	Adeno	Capox	IIIC	3	1	1	Alive	21-May-2021	11	23
Adjuvant	Yes	WT			Stable	Neg	Neg	Neg	Pos	Wt	Wt	Hetero	Wt	Wt	Hetero	Hetero	Hetero	Homo	1653Π	Male	07-Jul-2019	<70	0-1	Yes	07-Jul-2019	11-May-2020	03-Aug-2020	05-Oct-2020	Yes	6months	Yes	20-Dec-2019	Sigmoid	Colon/Sigmoid	Left	Adeno	Capox	IIIC	4	2	0	Alive	06-Apr-2021	6	21
Adjuvant	Yes	WT	WT	Mut	Stable	Neg	Neg	Neg	Neg	Wt	Homo	Hetero	Homo	Homo	Homo	Homo	Homo	Homo	1622Π	Female	01-Jun-2021	<70	0-1	Yes	08-Aug-2019	07-Nov-2019	30-Jan-2020	02-Jul-2020	Yes	6months	No		Sigmoid	Colon/Sigmoid	Left	Adeno	Capox	IIIB	3	2	0	Alive	08-Mar-2021		20
Adjuvant	Yes					Neg	Neg	Neg	Neg	Wt	Wt	Wt	Wt	Wt	Wt	Wt	Wt	Hetero	1615Π	Female	20-Nov-2018	<70	0-1	Yes	28-Aug-2019	04-Oct-2019	15-Nov-2019		Yes	3 months	No		Sigmoid	Colon/Sigmoid	Left	Adeno	Capox	IIIA	2	1	0	Alive	22-Feb-2022		31
Adjuvant	Yes					Pos	Neg	Pos	Pos	Wt	Hetero	Wt	Hetero	Homo	Homo	Hetero	Hetero	Homo	1612Π	Female	26-Nov-2009	<70	0-1	Yes	26-May-2009	02-Sep-2019	02-Jan-2020		Yes	3 months	Yes	10-Dec-2019	Cecum	Colon/Sigmoid	Right	Adeno	Capox	IIIC	3	2	1	Alive	02-Mar-2021	4	19
Adjuvant	Yes					Pos	Neg	Pos	Neg	Wt	Hetero	Hetero	Hetero	Homo	Homo	Homo	Homo	Homo	1617Π	Male	05-Aug-2019	>=70	0-1	Yes	11-Jul-2018	14-Oct-2019	30-Jan-2020	23-Mar-2020	Yes	6months	Yes	07-Oct-2020	Sigmoid	Colon/Sigmoid	Left	Mucinous	Folfox	IIIC	3	1	0	Alive	24-Feb-2021	14	19
Adjuvant	Yes				Stable	Pos	Pos	Pos	Neg	Homo	Hetero	Hetero	Wt	Wt	Wt	Hetero	Hetero	Hetero	1651Π	Male	14-Jun-2021	<70	0-1	Yes	11-Feb-2020	09-Apr-2020	04-Jun-2020	05-Apr-2021	Yes	6months	Yes	05-Apr-2021	Sigmoid	Colon/Sigmoid	Left	Adeno	Capox	IIIC	3	2	0	Alive	05-Apr-2021	18	18
Adjuvant	Yes	Mut	WT	WT	Stable	Neg	Neg	Neg	Pos	Hetero	Homo	Hetero	Hetero	Homo	Homo	Homo	Homo	Homo	1644Π	Male	17-Oct-2019	>=70	0-1	Yes	26-Nov-2019	06-Feb-2020			No	3 months	No		Sigmoid	Colon/Sigmoid	Left	Adeno	Folfox	IIIB	3	1	0	Alive	25-Feb-2020		4
Adjuvant	Yes	WT	WT	WT	Stable	Neg	Neg	Neg	Neg	Wt	Hetero	Hetero	Hetero	Hetero	Hetero	Hetero	Hetero	Hetero	1635Π	Male	01-Nov-2019	<70	0-1	Yes	18-Mar-2014	14-Jan-2020	17-Mar-2020		Yes	3 months	No		Sigmoid	Colon/Sigmoid	Left	Mucinous	Capox	IIIB	3	1	0	Alive	26-Nov-2020		13
Adjuvant	Yes	WT	WT	Mut	Stable	Neg	Neg	Neg	Neg	Hetero	Hetero	Homo	Hetero	Hetero	Wt	Hetero	Hetero	Hetero	1650Π	Male	30-Jul-2021	<70	0-1	Yes	25-Nov-2013	08-Apr-2020	10-Jun-2020		Yes	3 months	No		Rectum	Rectum	Left	Adeno	Capox	IIIB	3	1	0	Alive	06-Apr-2021		17
Adjuvant	Yes	WT	WT	WT	Stable	Neg	Neg	Neg	Pos	Hetero	Homo	Wt	Wt	Homo	Homo	Hetero	Hetero	Homo	1545Π	Female	10-Dec-2019	>=70	0-1	Yes	12-Dec-2019	12-Feb-2020	22-Apr-2020		Yes	3 months	No		Sigmoid	Colon/Sigmoid	Left	Adeno	Capox	IIIA	4	0	0	Alive	14-Feb-2022		27
Adjuvant	Yes	WT	Mut	WT	Stable	Pos	Neg	Pos	Neg	Homo	Wt	Wt	Hetero	Wt	Wt	Hetero	Hetero	Hetero	1637Π	Male	30-Dec-2019	>=70	0-1	Yes	26-Feb-2019	22-Jan-2020	30-Apr-2020	08-Jul-2020	Yes	6months	Yes	02-Feb-2021	Sigmoid	Colon/Sigmoid	Left	Adeno	Folfox	IIIB	4	1	0	Alive	14-Dec-2020	13	12
Adjuvant	Yes	WT	WT	WT	Stable	Pos	Pos	Pos	Pos	Homo	Homo	Homo	Homo	Homo	Homo	Homo	Homo	Homo	1648Π	Male	20-Feb-2020	<70	0-1	Yes	14-May-2010	18-May-2020			No	3 months	Yes	18-May-2020	Cecum	Colon/Sigmoid	Right	Mucinous	Folfox	IIIC	4	2	0	Alive	28-May-2021	3	15
Adjuvant	Yes	WT	WT	WT	Stable	Neg	Neg	Neg	Neg	Hetero	Hetero	Hetero	Hetero	Hetero	Homo	Homo	Hetero	Homo	1645Π	Female	05-Mar-2020	<70	0-1	Yes	07-Jul-2011	04-Jun-2020	06-Aug-2020		Yes	3 months	No		Cecum	Colon/Sigmoid	Right	Adeno	Capox	IIIB	4	1	0	Alive	11-May-2021		14
Adjuvant	Yes	WT	WT	WT	High	Neg	Neg	Neg	Pos	Hetero	Homo	Hetero	Homo	Homo	Homo	Hetero	Hetero	Homo	1659Π	Male	03-Feb-2022	>=70	0-1	Yes	17-May-2010	29-Jun-2020			Yes	3 months	No		Ascending	Colon/Sigmoid	Right	Adeno	Capox	IIIB	3	1	0	Alive	08-Feb-2021		11
Adjuvant	Yes	WT	WT	WT	Stable	Neg	Neg	Neg	Pos	Hetero	Hetero	Hetero	Hetero	Hetero	Hetero	Hetero	Hetero	Hetero	1662Π	Male	15-Dec-2021	<70	0-1	Yes	09-Jan-2014	20-Jul-2020	12-Oct-2020	21-Dec-2020	Yes	6months	No		Sigmoid	Colon/Sigmoid	Left	Adeno	Capox	IIIC	4	1	1	Alive	16-Mar-2021		10
Adjuvant	Yes					Neg	Neg	Neg	Neg	Wt	Hetero	Wt	Hetero	Hetero	Hetero	Hetero	Hetero	Homo	1667Π	Female	1737Π	<70	0-1	Yes	03-Aug-2020	15-Sep-2020	08-Dec-2020	19-Feb-2021	Yes	6months	No		Cecum	Colon/Sigmoid	Right	Adeno	Folfox	IIIA	2	1	0	Alive	19-Feb-2021		7
Adjuvant	Yes	Mut	WT	WT	Stable	Neg	Neg	Neg	Neg	Wt	Wt	Wt	Hetero	Hetero	Hetero	Hetero	Hetero	Homo	1670Π	Female	1744Π	<70	0-1	Yes	13-Jun-2019	02-Oct-2020	12-Jan-2021	05-Apr-2021	Yes	6months	No		Sigmoid	Colon/Sigmoid	Left	Adeno	Folfox	IIIB	3	2	0	Alive	13-May-2021		10
Adjuvant	Yes	WT	WT	WT	Stable	Neg	Neg	Neg	Pos	Hetero	Homo	Homo	Hetero	Hetero	Hetero	Hetero	Hetero	Homo	1677Π	Male	1752Π	<70	0-1	Yes	26-Feb-2011	02-Dec-2020	24-Feb-2021	28-Apr-2021	Yes	6months	No		Sigmoid	Colon/Sigmoid	Left	Adeno	Capox	IIIC	4	2	0	Alive	27-Apr-2021		8
Adjuvant	Yes	Mut	WT	WT	Stable	Pos	Pos	Pos	Pos	Hetero	Wt	Hetero	Wt	Hetero	Hetero	Hetero	Hetero	Hetero	1678Π	Male	59.1	<70	0-1	Yes	12-Oct-2020	04-Dec-2020	01-Mar-2021	11-May-2021	Yes	6months	No		Sigmoid	Colon/Sigmoid	Left	Adeno	Capox	IIIB	3	0	0	Alive	11-May-2021		8
Adjuvant	Yes					Neg	Neg	Neg	Neg	Hetero	Hetero	Hetero	Hetero	Homo	Homo	Homo	Homo	Homo	1684Π	Female		<70	0-1	Yes	04-Sep-2019	13-Jan-2021	07-Apr-2021		Yes	3 months	No		Sigmoid	Colon/Sigmoid	Left	Adeno	Capox	IIIA	4	0	0	Alive	28-Apr-2021		6
Adjuvant	Yes					Pos	Pos	Pos	Pos	Hetero	Homo	Homo	Wt	Wt	Wt	Wt	Wt	Hetero	1688Π	Male		<70	0-1	Yes	13-Aug-2020	29-Jan-2021	01-Apr-2021	01-Jun-2021	Yes	6months	No		Rectum	Rectum	Left	Adeno	Capox	IIIA	2	1	0	Alive	01-Jun-2021		7
Adjuvant	Yes					Pos	Neg	Pos	Neg	Homo	Homo	Homo	Hetero	Homo	Homo	Homo	Homo	Homo	1692Π	Male		<70	0-1	Yes	10-Apr-2020	12-Feb-2021	13-Jul-2021		Yes	3 months	No		Transverse	Colon/Sigmoid	Right	Mucinous	Capox	IIIC	3	1	1	Alive	13-Jul-2021		8
Adjuvant	Yes					Neg	Neg	Neg	Neg	Wt	Homo	Hetero	Homo	Homo	Homo	Homo	Homo	Homo	1687Π	Female		>=70	0-1	Yes	20-Nov-2018	28-Jan-2021		28-Jul-2021	Yes	6months	No		Descending	Colon/Sigmoid	Left	Adeno	Folfox	IIIC	3	1	1	Alive	28-Jul-2021		8
Adjuvant	Yes	Mut	WT	WT	Stable	Pos	Pos	Pos	Pos	Hetero	Homo	Hetero	Wt	Wt	Wt	Wt	Wt	Hetero	1691Π	Female	25-Nov-2020	>=70	0-1	Yes	26-Nov-2009	09-Feb-2021	10-May-2021		Yes	3 months	No		Rectum	Rectum	Left	Adeno	Capox	IIIB	3	1	0	Alive	16-Nov-2021		12
Adjuvant	Yes				Stable	Pos	Pos	Pos	Neg	Homo	Hetero	Homo	Hetero	Wt	Wt	Wt	Wt	Homo	1703Π	Male		>=70	0-1	Yes	10-Dec-2010	16-Apr-2021	22-Jun-2021		Yes	3 months	No		Sigmoid	Colon/Sigmoid	Left	Adeno	Capox	IIIB	3	1	0	Alive	15-Mar-2022		15
Adjuvant	Yes					Neg	Neg	Neg	Pos	Hetero	Homo	Homo	Hetero	Homo	Homo	Hetero	Hetero	Homo	1695Π	Female	05-Jan-2021	<70	0-1	Yes	05-Jan-2021	22-Feb-2021	14-Jun-2021		Yes	3 months	No		Sigmoid	Colon/Sigmoid	Left	Adeno	Capox	IIIB	3	1	0	Alive	03-May-2022		16
Adjuvant	Yes					Pos	Neg	Neg	Pos	Hetero	Homo	Hetero	Hetero	Wt	Wt	Wt	Wt	Hetero	1706Π	Male		<70	0-1	Yes	01-Nov-2019	11-May-2021	29-Jun-2021		Yes	3 months	No		Sigmoid	Colon/Sigmoid	Left	Adeno	Capox	IIIB	3	1	0	Alive	29-Jun-2021		4
Adjuvant	Yes					Neg	Neg	Neg	Pos	Hetero	Wt	Hetero	Wt	Hetero	Hetero	Hetero	Hetero	Homo	1717Π	Female	19-Apr-2021	>=70	0-1	Yes	13-May-2021	23-Jul-2021	04-Nov-2021	14-Jan-2022	Yes	6months	No		Sigmoid	Colon/Sigmoid	Left	Adeno	Folfox	IIIB	4	1	0	Alive	01-Mar-2022		11
Adjuvant	Yes					Neg	Neg	Neg	Neg	Wt	Hetero	Hetero	Wt	Wt	Wt	Wt	Wt	Hetero	1719Π	Female		>=70	0-1	Yes	19-May-2021	30-Jul-2021	22-Oct-2021	17-Dec-2021	Yes	6months	No		Sigmoid	Colon/Sigmoid	Left	Adeno	Folfox	IIIB	3	1	0	Alive	31-Jan-2022		9
Adjuvant	Yes					Pos	Pos	Neg	Pos	Homo	Hetero	Hetero	Homo	Wt	Wt	Wt	Wt	Hetero	1716Π	Male	28-Apr-2021	>=70	0-1	Yes	25-May-2021	22-Jul-2021	01-Oct-2021		Yes	3 months	No		Rectum	Rectum	Left	Adeno	Folfox	IIIA	3	0	0	Alive	08-Feb-2022		10
Adjuvant	Yes	WT	WT	WT	Stable	Neg	Neg	Neg	Pos	Hetero	Homo	Homo	Homo	Homo	Homo	Homo	Homo	Homo	1711Π	Female		>=70	0-1	Yes	05-May-2021	30-Jun-2021	12-Oct-2021	07-Dec-2021	Yes	6months	No		Rectum	Rectum	Left	Adeno	Folfox	IIIB	3	1	0	Alive	17-Jan-2022		8
Adjuvant	Yes				Stable	Neg	Neg	Neg	Neg	Hetero	Wt	Wt	Hetero	Homo	Homo	Hetero	Hetero	Homo	1729Π	Male	25-May-2021	>=70	0-1	Yes	21-May-2021	12-Oct-2021	22-Dec-2021		Yes	3 months	No		Cecum	Colon/Sigmoid	Right	Adeno	Folfox	IIIA	3	0	0	Alive	24-Jan-2022		8
Adjuvant	Yes				Stable	Neg	Neg	Neg	Neg	Wt	Hetero	Hetero	Wt	Hetero	Hetero	Homo	Homo	Hetero	1726Π	Female		>=70	0-1	Yes	14-Jul-2021	27-Sep-2021	03-Feb-2022	01-Apr-2022	Yes	6months	No		Sigmoid	Colon/Sigmoid	Left	Adeno	Folfox	IIIB	3	1	0	Alive	24-May-2022		11
Adjuvant	Yes	Mut	WT	WT	Stable	Neg	Neg	Neg	Pos	Hetero	Homo	Hetero	Homo	Homo	Homo	Homo	Homo	Homo	1725Π	Male		>=70	0-1	Yes	12-Aug-2021	27-Sep-2021	15-Dec-2021		Yes	3 months	No		Cecum	Colon/Sigmoid	Right	Adeno	Folfox	IIIB	3	1	0	Alive	22-Dec-2021		6
Adjuvant	Yes				Stable	Pos	Pos	Pos	Pos	Hetero	Homo	Hetero	Homo	Homo	Homo	Homo	Homo	Homo	1740Π	Female		>=70	0-1	Yes	05-Aug-2021	22-Dec-2021	29-Mar-2022	10-Jun-2022	Yes	6months	No		Transverse	Colon/Sigmoid	Right	Adeno	Folfox	IIIB	3	1	0	Alive	10-Jun-2022		11
Adjuvant	Yes			WT	High	Neg	Neg	Neg	Neg	Wt	Hetero	Wt	Hetero	Hetero	Hetero	Hetero	Hetero	Homo	1737Π	Male		>=70	0-1	Yes	01-Oct-2021	30-Nov-2021	27-Feb-2022	18-May-2022	Yes	6months	No		Sigmoid	Colon/Sigmoid	Left	Adeno	Folfox	IIIA	4	0	0	Alive	25-May-2022		8
Adjuvant	Yes				Stable	Pos	Pos	Pos	Pos	Hetero	Homo	Hetero	Homo	Homo	Homo	Homo	Homo	Homo	1744Π	Male		<70	0-1	Yes	08-Dec-2021	01-Feb-2022	12-May-2022		No	6months	No		Ascending	Colon/Sigmoid	Right	Adeno	Folfox	IIIB	4	0	0	Alive	26-May-2022		6
Adjuvant	Yes				Stable	Neg	Neg	Neg	Neg	Hetero	Homo	Hetero	Homo	Homo	Homo	Homo	Homo	Homo	1752Π	Female		>=70	0-1	Yes	10-Jan-2022	06-Apr-2022			No	3 months	No		Ascending	Colon/Sigmoid	Right	Adeno	Capox	IIIB	3	1	0	Alive	16-May-2022		5
